# Supplementary material for: Sigma 1 receptor regulates ERK activation and promotes survival of optic nerve head astrocytes
Source: PLoS One. 2017 Sep 12;12(9):e0184421. doi: 10.1371/journal.pone.0184421 (PMC5595338; doi:10.1371/journal.pone.0184421)
Supplement: S2 Data Set — The original GraphPad data showed that A) PTZ did not cause a significant change in percentage viability compared to the untreated control, B) H2O2 induced ONHA death in a dose dependent manner, and C) Compared to H2O2–exposure with no PTZ treatment, the H2O2-exposed, PTZ-treated ONHAs showed significantly increased viability. (ZIP) [file pone.0184421.s002.zip]

Archive with 7 entries (6 files):
- S2 Data Set (A) PTZ dose MTT.pzfx
- __MACOSX/
- __MACOSX/._S2 Data Set (A) PTZ dose MTT.pzfx
- S2 Data Set (B) H2O2 dose MTT.pzfx
- __MACOSX/._S2 Data Set (B) H2O2 dose MTT.pzfx
- S2 Data Set (C)100uM H2O2 MTT.pzfx
- __MACOSX/._S2 Data Set (C)100uM H2O2 MTT.pzfx
